# Supplementary material for: Astrocyte Diversity and Alcohol-Related Gliovascular Alterations in the Human Dorsal Striatum Revealed by Combined Morphometric and Ultrastructural Analyses
Source: Cells. 2026 May 14;15(10):892. doi: 10.3390/cells15100892 (PMC13204211; doi:10.3390/cells15100892)
Supplement: Supplementary file 1 [file cells-15-00892-s001.zip]

Archive with 1 entries (1 files):
- cells-4296363-supplementary.pdf
